# Supplementary material for: immuneSIM: tunable multi-feature simulation of B- and T-cell receptor repertoires for immunoinformatics benchmarking
Source: Bioinformatics. 2020 Apr 14;36(11):3594–6. doi: 10.1093/bioinformatics/btaa158 (PMC7334888; doi:10.1093/bioinformatics/btaa158)
Supplement: btaa158_Supplementary_Data [file btaa158_supplementary_data.zip]

Archive with 3 entries (2 files):
- btaa158-Suppl_Data/
- btaa158-Suppl_Data/05_immuneSIM_Supplementary_Data_Figures.pdf
- btaa158-Suppl_Data/04_immuneSIM_supplementary_data_rev2_unmarked.pdf
